# Supplementary material for: High-parametric protein maps reveal the spatial organization in early-developing human lung
Source: Nat Commun. 2024 Oct 30;15:9381. doi: 10.1038/s41467-024-53752-x (PMC11525936; doi:10.1038/s41467-024-53752-x)
Supplement: Supplementary file 4 — Source Data [file 41467_2024_53752_MOESM4_ESM.xlsx]

## Sheet: fig2c-celltype_comp_protein_rna
Figure 2C: Percentage of main cell types identified in the present multiplexed protein imaging dataset and a previously reported single-cell transcriptomics dataset
PROTEIN READOUT
Week	Mesenchymal	Ki67_mesenchymal	SOX2_epithelial	SOX9_epithelial	Endothelial	Lympathic_endothelial	Airway_smooth_muscle	Vascular_smooth_muscle	Immune
6	57.7	14.2	4.1	9.1	8.5	0	4.5	0	1.8
8.5	42	10	9	4.7	17	2.3	10.5	1.7	2.5
11	42.7	5.9	6.9	10.4	19.4	3.9	1.9	1.5	7.2
12	28.8	3.3	9.4	16	28.4	1.4	4.6	0.8	7.3
13	41.1	3.7	9.6	13.4	18.2	1	8.8	0.3	4
TRANSCRIPTOME READOUT
Week	Mesenchymal	Ki67_mesenchymal	SOX2_epithelial	SOX9_epithelial	Endothelial	Lympathic_endothelial	Airway_smooth_muscle	Vascular_smooth_muscle	Immune
6	66	17.2	3.5	0.4	2.8	0.2	7.4	1.8	0.7
8.5	63	16.8	3.4	0.8	2.5	0.2	10.4	1.6	1.4
11.5	69.4	7.6	1.7	2.2	3.4	0.3	6.4	2.6	6.2
12	66.9	10.1	1.5	1.5	5.2	0.1	9.9	2.8	2
13	72.1	8.3	1.2	1.6	2.7	0.5	10	2	1.6

## Sheet: fig4_domain_composition
Figure 4. Cell type composition in the identified domains of human developing lung tissue
Week 6
	Domain 1	Domain 2	Domain 3	Domain 4	Domain 5	Domain 6
Vim+ mes.	50.4	77.5	55.6	27	0.1	25.2
Endothelial	28.8	0.6	1.4	1.3	0	0.1
Ki67+ mes.	18.6	20.5	14	10.3	0.1	5
Mesothelium	0.8	0.8	4.8	6.8	0.2	69.5
Immune	0.7	0.1	23.4	0.1	0	0.1
ASM	0.5	0.6	0.1	52.7	0.2	0
SOX9 high epit.	0.1	0	0.8	1.3	68.3	0
SOX2 high epit.	0	0	0	0.4	31.2	0
Week 8.5
	Domain 1	Domain 2	Domain 3	Domain 4	Domain 5	Domain 6	Domain 7	Domain 8
Endothelial	48.2	4	10.5	0.6	0	1.1	0.5	1.3
Vim+ mes.	35.8	68.8	42	24.9	0.1	16.1	8.3	49.2
Ki67+ mes.	12.7	22.7	7.9	4.9	0.1	6.8	0.1	1
ASM	1.1	2.5	1	49.3	13.4	7.9	2.6	0.2
Immune	0.9	0.7	18.2	0.1	0	0	0	0
VSM	0.4	0	0	0	0	0	0	46.2
Lymp.endo.	0.4	0.2	18.4	0.1	0	0	0.3	0
Neuronal	0.4	0.5	1.6	19.2	0	0.2	0.4	2.1
SOX2 high epit.	0	0.1	0	0.4	83.8	3.4	1	0
Chondroblasts	0	0.3	0.2	0.4	0.4	0.1	86.6	0
SOX9 high epit.	0	0.2	0.2	0.1	2.2	64.4	0.2	0
Week 11
	Domain 1	Domain 2	Domain 3	Domain 4	Domain 5	Domain 6	Domain 7
Chondroblast	0.1	0.1	0.6	6.9	0.1	0.1	27
Neuronal	0.4	0.3	1.4	2.2	0.7	12.1	26.3
Air. fibro.	0.8	3.8	3.1	3.9	8.6	1.4	20.4
Vim+ mes.	32.1	56.3	29	5.7	0.3	12.7	16.9
Endothelial	56.1	4.3	12.3	12.8	0.1	3.3	4.6
Ki67+ mes.	5.1	12.9	4.8	3.2	0.1	4.6	1.9
Immune	1.6	1.6	39.8	0.9	0.9	0.9	1
ASM	0	0	0.4	37.2	1	0.2	0.6
Lymp.endo.	1	13.8	4.1	0.3	0	0	0.6
Adv. fibro.	2.6	5.7	3.8	0.5	0	0	0.4
VSM	0	1	0.5	25.3	0	0.1	0.1
SOX2 high epit.	0	0.1	0.1	1	85.9	3.8	0.1
SOX9 high epit.	0	0	0.2	0.1	2.3	60.7	0
Week 12
	Domain 1	Domain 2	Domain 3	Domain 4	Domain 5
Endothelial	68.7	10.5	27.8	5.2	2.8
Vim+ mes.	23.5	73.6	24.9	21.2	26.7
Ki67+ mes.	3.5	13.9	3	0.3	1.6
VSM	2.6	0	0.1	0	0
Immune	1	1.1	35.7	0.9	0.4
Lymp.endo.	0.4	0.4	6.8	0	0
ASM	0.2	0.6	1.1	25.4	0.3
SOX9 high epit.	0	0	0.6	3	58.8
SOX2 high epit.	0	0	0.1	42.4	9.3
Neuronal	0	0	0	1.6	0
Week 13
	Domain 1	Domain 2	Domain 3	Domain 4	Domain 5	Domain 6
Chondroblast	0	0	0	0	0	81.1
ASM	0.2	1.6	66	0.8	0.1	18
Endothelial	42.3	17.9	6.4	0	0	0.3
Ki67+ mes.	3.1	6.9	0.7	0	0	0.3
Neuronal	0	0	1	0	0	0.3
Immune	0.4	9.1	0.3	0	0	0
Lymp.endo.	0.4	2.1	0	0	0	0
Pericytes	1.1	1.8	0.1	0	0	0
SOX2 high epit.	0.1	0.2	2.9	88.5	10.6	0
SOX9 high epit.	0	1.6	2.6	9.3	85.7	0
VSM	0.1	0.5	0	0	0	0
Vim+ mes.	52.2	58.3	20	1.4	3.6	0

## Sheet: fig5b-total proliferation
Figure 5B: Fraction of proliferating cells among all cells analyzed for each developmental week.
Week	Percentage of total proliferation
6 pcw	36
8.5 pcw	29
11 pcw	16
12 pcw	15.5
13 pcw	14

## Sheet: fig5c-prolif_cell_percent
Figure 5C: Fraction of proliferating cells, separately, for each annotated cell type and developmental week
Week	Mesenchymal	SOX2+ epithelial	SOX9+ epithelial	Endothelial	Lympathic endothelial	Airway smooth muscle	Vascular smooth muscle	Immune
6 pcw	31	52.8	72.6	45.3	0	15.4	0	18.6
8.5 pcw	29.6	29.6	62.3	30.2	21.1	15.7	20.5	15
11 pcw	16.6	3.7	16.8	21.3	12.4	12	4.8	12
12 pcw	17.2	16.3	21.2	13.1	8.8	6.8	9	12
13 pcw	15.6	9.7	15.2	17.2	9.1	6.7	10.2	10.3

## Sheet: fig5d-composition_of_prolif_cel
Figure 5D:Cell type distribution of proliferating cells for each developmental week.
Week	Pro. Mes.	Pro. Endo.	Pro. SOX9 high epit.	Pro. SOX2 high epit.	Pro. ASM	Pro. VSM	Pro. Lymp. Endo	Pro. Imm.
6	62	10.7	18.4	6	1.9	0	0	1
8.5	53	17.7	10	9	5.7	1.2	1.7	1.3
11	50.9	26	11	1.6	1.5	0.5	3.1	5.5
12	35.5	24	21.7	10	2.2	0.5	0.8	5.4
13	49.2	21.9	14.3	6.6	4.2	0.2	0.6	2.9

## Sheet: fig5f-proliferation_airways
Figure 5F:Fraction of proliferating cells in manually identified SOX9high, relatively small SOX2high and relatively large SOX9high airway regions at weeks 11 to 13
Week 11
SOX9
Region ID	SOX9+ non-proliferating	SOX9+ proliferating	Proliferation %
2	92	12	11.5385
4	159	21	11.6667
5	104	19	15.4472
7	128	26	16.8831
9	84	4	4.54545
13	135	24	15.0943
15	128	38	22.8916
16	103	30	22.5564
18	143	25	14.881
20	85	25	22.7273
21	106	16	13.1148
24	193	50	20.5761
26	109	13	10.6557
27	65	16	19.7531
31	90	33	26.8293
32	113	34	23.1293
33	132	39	22.807
34	63	23	26.7442
38	100	5	4.7619
40	44	11	20
44	223	61	21.4789
TOTAL	2399	525	17.9549
Small SOX2
Region ID	Small SOX2+ non-proliferating	Small SOX2+ proliferating	Proliferation %
1	172	0	0
8	105	1	0.943396
10	199	0	0
14	208	3	1.4218
17	294	2	0.675676
22	101	5	4.71698
25	208	13	5.88235
35	153	5	3.16456
39	56	4	6.66667
TOTAL	1496	33	2.15827
Large SOX2
Region ID	Large SOX2+ non-proliferating	Large SOX2+ proliferating	Proliferation %
6	483	26	5.10806
11	494	14	2.75591
19	527	49	8.50694
23	676	30	4.24929
29	653	16	2.39163
30	1096	16	1.43885
36	912	43	4.50262
41	476	22	4.41767
42	475	12	2.46407
43	837	37	4.23341
TOTAL	6629	265	3.84392
Week 12
SOX9
Region ID	SOX9+ non-proliferating	SOX9+ proliferating	Proliferation %
13	139	24	14.7239
15	86	9	9.47368
17	38	19	33.3333
18	24	11	31.4286
20	66	23	25.8427
21	139	19	12.0253
23	233	60	20.4778
24	59	30	33.7079
25	46	22	32.3529
26	35	21	37.5
28	50	15	23.0769
29	78	21	21.2121
31	90	53	37.0629
32	64	52	44.8276
33	80	23	22.3301
36	70	35	33.3333
37	43	21	32.8125
38	48	16	25
39	44	16	26.6667
41	44	22	33.3333
43	90	29	24.3697
46	65	10	13.3333
47	47	17	26.5625
48	76	24	24
49	64	31	32.6316
51	41	27	39.7059
52	104	38	26.7606
54	69	24	25.8065
56	120	40	25
58	154	31	16.7568
59	76	22	22.449
60	61	20	24.6914
62	71	17	19.3182
63	91	19	17.2727
65	99	40	28.777
TOTAL	2704	901	24.9931
Small SOX2
Region ID	Small SOX2+ non-proliferating	Small SOX2+ proliferating	Proliferation %
11	135	19	12.3377
12	195	22	10.1382
16	104	22	17.4603
22	288	18	5.88235
27	176	21	10.6599
30	88	13	12.8713
34	147	33	18.3333
40	228	34	12.9771
44	159	29	15.4255
50	212	73	25.614
53	91	45	33.0882
55	108	21	16.2791
57	240	42	14.8936
61	68	34	33.3333
64	80	15	15.7895
TOTAL	2319	441	15.9783
Large SOX2
Region ID	Large SOX2+ non-proliferating	Large SOX2+ proliferating	Proliferation %
1	686	103	13.0545
2	445	25	5.31915
4	639	74	10.3787
5	421	62	12.8364
6	281	34	10.7937
7	226	10	4.23729
8	295	12	3.90879
9	321	52	13.941
10	273	38	12.2186
TOTAL	3587	410	10.2577
Week 13
SOX9
Region ID	SOX9+ non-proliferating	SOX9+ proliferating	Proliferation %
11	60	11	15.493
13	47	13	21.6667
14	67	26	27.957
15	94	29	23.5772
17	49	15	23.4375
18	41	14	25.4545
19	82	3	3.52941
21	84	19	18.4466
23	61	16	20.7792
24	94	29	23.5772
25	79	49	38.2812
27	136	25	15.528
29	79	14	15.0538
31	106	18	14.5161
34	95	7	6.86275
36	68	9	11.6883
40	111	9	7.5
42	47	17	26.5625
43	75	11	12.7907
46	120	35	22.5806
TOTAL	1595	369	18.7882
Small SOX2
Region ID	Small SOX2+ non-proliferating	Small SOX2+ proliferating	Proliferation %
10	186	20	9.70874
12	194	27	12.2172
16	245	41	14.3357
20	118	5	4.06504
22	170	30	15
28	33	6	15.3846
30	484	43	8.15939
33	211	9	4.09091
35	302	11	3.51438
41	85	11	11.4583
44	148	6	3.8961
TOTAL	2176	209	8.7631
Large SOX2
Region ID	Large SOX2+ non-proliferating	Large SOX2+ proliferating	Proliferation %
1	668	33	4.70756
2	948	29	2.96827
3	345	27	7.25806
4	232	10	4.13223
5	395	8	1.98511
6	717	24	3.23887
7	613	22	3.46457
8	380	13	3.30789
9	373	11	2.86458
37	371	20	5.11509
TOTAL	5042	197	3.76026

## Sheet: fig6b-immune_subtypes
Figure 6B: Composition of immune cell subtypes for each developmental week.
PCW	Macrophage	ILC2 & T cell	Dendritic cell	B cell	NK cell
6	100	0	0	0	0
8.5	92.4	7.6	0	0	0
11	77.9	17.3	4.4	0.1	0.3
12	68.3	11.6	19	0.7	0.4
13	86.6	6.8	6.1	0.3	0.2

## Sheet: fig6c-immune_proliferation
Figure 6C: Percentage of proliferating cells in each immune cell subtype for each developmental week
Week	Macrophage	ILC2 & T cell	Dendritic cell	B cell	NK cell
6 pcw	18.6	0	0	0	0
8.5 pcw	13.5	19.1	0	0	0
11 pcw	12.3	13	2.3	54.3	14.7
12 pcw	9.8	14.3	14.4	37.1	14.3
13 pcw	10.4	10.3	5.9	62.2	19.1

## Sheet: fig7b-artery close_dist_neighbo
Figure 7B: Neighborhood composition of artery-close and artery-distant immune cells within a radius of 50 μm for weeks 11 to 13
Week 11-Artery close immune
Distance (um)	0	5	10	15	20	25	30	35	40	45
Immune	72.2222	46.4315	34.8332	27.8588	23.3386	19.5102	18.324	18.1076	16.6603	16.3643
Endothelial	0	3.77358	10.1112	12.855	18.6328	21.2863	25.4435	26.5439	27.5373	27.4581
Mesenchymal	5.55556	11.5669	23.5086	27.6669	27.8219	29.9247	28.9683	28.8256	29.1651	29.2207
Chondroblast	0	0	0	0	0	0	0	0	0	0
Lymp. endo.	0	0.246103	0.808898	0.76746	1.43084	1.7761	2.63772	3.72619	5.07468	6.3418
SOX2 high epit.	0	0	0	0	0	0	0	0	0	0
SOX9 high epit.	0	0	0	0	0	0	0	0	0.0191498	0.0518403
Neuronal	2.77778	1.06645	1.31446	1.15119	1.30366	1.34553	0.980392	1.13042	1.18728	0.967686
ASM	0	2.78917	5.51062	8.5188	8.55326	7.96555	7.81979	7.0965	6.81731	6.63556
VSM	2.77778	2.6251	5.4095	7.75134	8.55326	8.0732	7.37628	7.15931	6.75986	5.87524
Arterial Immune	16.6667	31.5012	18.5035	13.4305	10.3657	10.1184	8.45005	7.41051	6.77901	7.08485
Week 11-Artery distant immune
Distance (um)	0	5	10	15	20	25	30	35	40	45
Immune	82.1429	55.83	41.5201	24.3878	17.8233	14.9327	14.132	12.5536	12.5	13.204
Endothelial	7.14286	13.1423	18.6558	24.3878	26.1041	28.2573	27.9807	27.3506	29.0917	27.2333
Mesenchymal	9.52381	27.1739	35.0503	45.6122	48.8959	49.7867	50.0142	52.1805	50.4721	51.2069
Chondroblast	0	0.197628	0.628141	1.42857	1.97161	2.13325	2.69046	2.69725	3.08004	3.28038
Lympathic endothelial	0	0	0	0	0	0	0	0	0	0
Epithelial(luminal)	0	0	0	0	0	0	0	0	0	0
SOX2+ epithelial	0	0	0	0	0	0	0	0	0	0
SOX9+ epithelial	0	0	0	0	0	0	0	0	0	0
Neuronal	1.19048	2.47036	3.07789	3.67347	4.61356	4.26649	4.72954	4.81472	4.42896	4.78647
Airway smooth muscle	0	0	0	0	0	0	0	0	0	0
Vascular smooth muscle	0	0	0	0	0	0	0	0	0	0
Arterial Immune	0	1.18577	1.06784	0.510204	0.591483	0.623564	0.453129	0.403327	0.427158	0.288838
Week 12-Artery close immune
Distance (um)	0	5	10	15	20	25	30	35	40	45
ASM	0	4.03226	6.01093	6.50407	7.00637	10.2871	11.583	12.1262	12.3989	14.6845
Mesenchymal	0	0	2.73224	4.06504	7.64331	7.17703	9.65251	9.96678	11.0512	11.2864
SOX2 high epit.	0	0	0	0.813008	2.2293	1.43541	2.50965	5.31561	7.27763	9.8301
SOX9 high epit.	0	0	0	0	0	0	0.19305	1.66113	3.63881	4.12621
Lymp.endo.	0	0.806452	4.91803	3.65854	9.23567	8.61244	8.88031	10.6312	11.186	9.10194
Endothelial	66.6667	14.5161	25.6831	34.5528	30.5732	28.2297	29.7297	25.2492	27.3585	28.5194
VSM	33.3333	5.64516	13.6612	17.0732	21.9745	22.0096	19.112	17.7741	12.5337	7.76699
Arterial Immune	0	50	21.8579	13.8211	6.36943	7.6555	3.4749	2.65781	2.42588	2.42718
Immune	0	25	25.1366	19.5122	14.3312	13.3971	12.7413	13.4551	11.0512	11.4078
Neuronal	0	0	0	0	0.636943	1.19617	2.12355	1.16279	1.07817	0.849515
Week 12-Artery distant immune
Distance (um)	0	5	10	15	20	25	30	35	40	45
ASM	15.3846	4.2654	4.85437	7.12589	7.67717	8.16	8.44875	8.4223	5.88822	7.05434
Mesenchymal	7.69231	17.5355	23.6246	31.829	27.7559	27.52	30.8864	31.4353	32.8343	32.5071
SOX2 high epit.	0	0	0.970874	3.56295	3.93701	5.12	6.09418	8.30368	9.98004	9.15157
SOX9 high epit.	0	0.947867	5.50162	6.65083	7.48031	8	8.58726	10.2017	9.58084	11.0582
Lymp.endo.	0	1.4218	0.970874	1.18765	0.984252	2.24	2.07756	2.01661	2.69461	2.85987
Endothelial	0	17.0616	27.1845	27.0784	30.9055	29.6	25.7618	24.6738	24.5509	26.0248
VSM	0	0.473934	0.647249	1.18765	1.37795	1.12	0.831025	0.711744	0.399202	0.285987
Arterial Immune	0	0	0	0	0	0	0	0	0	0
Immune	76.9231	57.346	35.5987	20.9026	19.8819	17.76	17.1745	13.9976	13.3733	10.3908
Neuronal	0	0.947867	0.647249	0.475059	0	0.48	0.138504	0.237248	0.698603	0.667302
Week 13-Artery close immune
Distance (um)	0	5	10	15	20	25	30	35	40	45
Mesenchymal	0	8.27586	15.9204	19.7026	20	18.3258	19.9601	18.7377	19.2308	18.0124
Immune	0	10.3448	5.97015	4.08922	2.57143	2.26244	2.39521	2.95858	3.34448	2.32919
Endothelial	0	15.1724	17.9104	21.1896	27.4286	26.6968	26.3473	26.8245	27.7592	29.0373
ASM	0	0	0	0	0.285714	0.226244	0.598802	0.788955	0.83612	1.5528
Lymp.endo.	0	0.689655	0.995025	1.11524	1.71429	2.0362	2.79441	3.15582	2.17391	2.63975
Pericytes	22.2222	28.2759	30.8458	27.5093	19.4286	23.5294	20.3593	20.3156	19.398	20.4969
SOX9 high epit.	0	0	0	0	0	0.678733	1.99601	2.5641	2.67559	2.63975
SOX2 high epit.	0	0	0	0	0	0	0	0	0	0
Arterial Immune	44.4444	19.3103	7.9602	2.23048	2.28571	3.61991	3.19361	3.15582	3.01003	0.931677
VSM	33.3333	17.931	20.398	24.1636	26	22.6244	22.1557	21.499	21.2375	22.205
Chondroblast	0	0	0	0	0	0	0	0	0	0
Neuronal	0	0	0	0	0.285714	0	0.199601	0	0.334448	0.15528
Week 13-Artery distant immune
Distance (um)	0	5	10	15	20	25	30	35	40	45
Mesenchymal	18.1818	33.7931	38.8626	49.3243	48.3461	43.5417	46.4991	42.5982	45.1138	47.9951
Immune	72.7273	44.8276	29.8578	15.2027	10.9415	8.125	7.54039	5.13595	6.15797	4.98177
Endothelial	0	15.8621	22.2749	22.6351	22.3919	23.125	21.7235	24.0181	21.0174	18.469
ASM	9.09091	3.44828	4.73934	4.05405	6.61578	8.125	10.2334	9.51662	10.4418	10.8141
Lymp.endo.	0	0	0.473934	1.01351	0.508906	1.25	0.359066	0.906344	0.937082	1.09356
Pericytes	0	0.689655	0	0.675676	0.254453	1.04167	0.897666	1.20846	0.937082	0.972053
SOX9 high epit.	0	1.37931	3.79147	4.72973	8.6514	12.0833	10.0539	13.2931	10.9772	11.6646
SOX2 high epit.	0	0	0	2.36486	2.03562	2.08333	2.51346	2.87009	3.74833	3.6452
Arterial Immune	0	0	0	0	0	0	0	0	0	0
VSM	0	0	0	0	0.254453	0.416667	0.179533	0.151057	0.133869	0.243013
Chondroblast	0	0	0	0	0	0	0	0	0.133869	0
Neuronal	0	0	0	0	0	0.208333	0	0.302115	0.401606	0.121507

## Sheet: fig7d-artery close_dist_intensi
RAW AVERAGE INTENSITY VALUES IN ARTERY-CLOSE OR -DISTANT CD45+ cells, measured using the macro													RAW MEDIAN INTENSITY VALUES IN ARTERY-CLOSE OR -DISTANT CD45+ cells, measured using the macro
		11w_Close	11w_Distant	12w_Close	12w_Distant	13w_Close	13w_Distant								11w_Close	11w_Distant	12w_Close	12w_Distant	13w_Close	13w_Distant
1	1-DAPI	66.07	58.214	82.43	89.032	66.953	73.336						1	1-DAPI	48	34	64	78	37	47
2	2-PRX	0.048	0.076	0.069	0.032	0.291	0.169						2	2-PRX	0	0	0	0	0	0
3	3-ACTA2	2.998	0.534	2.142	0.416	6.218	1.295						3	3-ACTA2	0	0	0	0	0	0
4	4-CD123	6.653	8.092	13.599	10.575	5.339	5.61						4	4-CD123	0	0	0	0	0	0
5	5-KI67	1.826	1.554	1.238	1.152	2.424	1.957						5	5-KI67	0	0	0	0	0	0
6	6-EPCAM	0.077	1.752	1.828	3.423	2.289	4.09						6	6-EPCAM	0	0	1	1	0	0
7	7-Podoplanin	1.253	2.371	1.704	1.042	3.178	2.709						7	7-Podoplanin	0	0	0	0	0	0
8	8-TTF1	0.384	1.188	0.33	0.358	2.054	0.835						8	8-TTF1	0	0	0	0	0	0
9	9-CD56	0.104	1.465	0.374	0.689	1.598	1.056						9	9-CD56	0	0	0	0	0	0
10	10-SOX2	0.028	0.866	0.2	0.651	2.363	0.828						10	10-SOX2	0	0	0	0	0	0
11	11-CD44	13.691	10.616	7.551	7.77	44.009	37.781						11	11-CD44	10	5	5	5	34	27
12	12-DCN	8.051	10.232	9.437	8.345	11.054	10.138						12	12-DCN	6	7	5	4	4	4
13	13-CD163	14.145	36.704	12.247	13.558	15.111	24.659						13	13-CD163	1	9	6	6	3	5
14	14-PanCK	0.433	1.702	0.205	2.283	1.97	1.217						14	14-PanCK	0	0	0	0	0	0
15	15-WT1	7.277	3.009	21.58	12.549	3.412	2.174						15	15-WT1	0	0	9	7	0	0
16	16-ECAD	0.043	2.07	0.413	1.811	3.254	2.282						16	16-ECAD	0	0	0	0	0	0
17	17-CD144	9.692	11.185	38.97	25.307	21.264	19.024						17	17-CD144	2	2	15	9	1	0
18	18-CD19	0.257	0.899	15.321	17.206	0.057	0.271						18	18-CD19	0	0	15	16	0	0
19	19-CD31	16.536	12.356	56.985	18.702	29.151	15.53						19	19-CD31	0	0	35	8	6	2
20	20-CD45	38.581	31.111	26.642	27.991	24.041	26.132						20	20-CD45	20	16	19	19	12	12
21	21-CD34	0.881	1.219	2.697	1.535	12.776	6.9						21	21-CD34	0	0	0	0	0	0
22	22-CD4	1.027	2.451	27.601	29.937	0.74	2.354						22	22-CD4	0	0	26	28	0	0
23	23-COL1A1	0.845	1.036	0.776	1.119	1.953	2.308						23	23-COL1A1	1	1	1	1	1	1
24	24-CD68	23.079	26.178	21.413	20.171	34.924	40.848						24	24-CD68	11	10	16	14	21	21
25	25-CD3	4.679	2.523	20.235	16.524	1.657	1.137						25	25-CD3	0	0	18	15	0	0
26	26-CLDN5	0.198	0.527	1.569	0.847	2.773	1.396						26	26-CLDN5	0	0	0	0	0	0
27	27-CD90	21.796	8.354	24.289	10.126	54.434	14.305						27	27-CD90	17	5	22	7	39	8
28	28-MRC1	3.068	16.307	23.246	30.422	13.13	27.099						28	28-MRC1	0	0	12	12	0	0
29	29-HLA-DR	28.292	11.819	20.239	14.28	14.02	14.008						29	29-HLA-DR	9	0	11	5	5	2
30	30-VIM	3.667	3.708	7.963	8.382	11.001	10.932						30	30-VIM	3	3	7	7	7	7
31	31-SOX9	0.043	0.513	1.896	1.834	0.783	1.286						31	31-SOX9	0	0	0	0	0	0
SUBTRACTED AVERAGE INTENSITY (ARTERY.CLOSE-ARTERY.DISTANT) - plotted in figure 7D													SUBTRACTED MEDIAN INTENSITY (ARTERY.CLOSE-ARTERY.DISTANT)
		11w_Close	12w_Close	13w_Close											11w_Close	12w_Close	13w_Close
1	1-DAPI	7.856	-6.602	-6.383									1	1-DAPI	14	-14	-10
2	2-PRX	-0.028	0.037	0.122									2	2-PRX	0	0	0
3	3-ACTA2	2.464	1.726	4.923									3	3-ACTA2	0	0	0
4	4-CD123	-1.439	3.024	-0.271									4	4-CD123	0	0	0
5	5-KI67	0.272	0.086	0.467									5	5-KI67	0	0	0
6	6-EPCAM	-1.675	-1.595	-1.801									6	6-EPCAM	0	0	0
7	7-Podoplanin	-1.118	0.662	0.469									7	7-Podoplanin	0	0	0
8	8-TTF1	-0.804	-0.028	1.219									8	8-TTF1	0	0	0
9	9-CD56	-1.361	-0.315	0.542									9	9-CD56	0	0	0
10	10-SOX2	-0.838	-0.451	1.535									10	10-SOX2	0	0	0
11	11-CD44	3.075	-0.219	6.228									11	11-CD44	5	0	7
12	12-DCN	-2.181	1.092	0.916									12	12-DCN	-1	1	0
13	13-CD163	-22.559	-1.311	-9.548									13	13-CD163	-8	0	-2
14	14-PanCK	-1.269	-2.078	0.753									14	14-PanCK	0	0	0
15	15-WT1	4.268	9.031	1.238									15	15-WT1	0	2	0
16	16-ECAD	-2.027	-1.398	0.972									16	16-ECAD	0	0	0
17	17-CD144	-1.493	13.663	2.24									17	17-CD144	0	6	1
18	18-CD19	-0.642	-1.885	-0.214									18	18-CD19	0	-1	0
19	19-CD31	4.18	38.283	13.621									19	19-CD31	0	27	4
20	20-CD45	7.47	-1.349	-2.091									20	20-CD45	4	0	0
21	21-CD34	-0.338	1.162	5.876									21	21-CD34	0	0	0
22	22-CD4	-1.424	-2.336	-1.614									22	22-CD4	0	-2	0
23	23-COL1A1	-0.191	-0.343	-0.355									23	23-COL1A1	0	0	0
24	24-CD68	-3.099	1.242	-5.924									24	24-CD68	1	2	0
25	25-CD3	2.156	3.711	0.52									25	25-CD3	0	3	0
26	26-CLDN5	-0.329	0.722	1.377									26	26-CLDN5	0	0	0
27	27-CD90	13.442	14.163	40.129									27	27-CD90	12	15	31
28	28-MRC1	-13.239	-7.176	-13.969									28	28-MRC1	0	0	0
29	29-HLA-DR	16.473	5.959	0.012									29	29-HLA-DR	9	6	3
30	30-VIM	-0.041	-0.419	0.069									30	30-VIM	0	0	0
31	31-SOX9	-0.47	0.062	-0.503									31	31-SOX9	0	0	0
MACRO OUTPUT FOR EACH WEEK:
	ARTERY-CLOSE																	ARTERY-DISTANT
Week 11	Channel	Area1	Mean1	StdDev1	Min1	Max1	BX1	BY1	Width1	Height1	IntDen1	Median1	RawIntDen1	Ch1				Channel	Area1	Mean1	StdDev1	Min1	Max1	BX1	BY1	Width1	Height1	IntDen1	Median1	RawIntDen1	Ch1
	1	148932	66.07	58.804	5	255	1272.99	2139.43	4383.55	8116.63	9839885	48	38102832	1				1	1.66915e+06	58.214	56.483	4	255	1078.36	1514.88	6253.65	9193.97	97168144	34	376262656	1
	2	148932	0.048	1.467	0	149	1272.99	2139.43	4383.55	8116.63	7130.42	0	27611	2				2	1.66915e+06	0.076	2.063	0	255	1078.36	1514.88	6253.65	9193.97	126645	0	490404	2
	3	148932	2.998	8.801	0	242	1272.99	2139.43	4383.55	8116.63	446568	0	1729240	3				3	1.66915e+06	0.534	5.679	0	255	1078.36	1514.88	6253.65	9193.97	891308	0	3451399	3
	4	148932	6.653	22.921	0	255	1272.99	2139.43	4383.55	8116.63	990870	0	3836930	4				4	1.66915e+06	8.092	24.103	0	255	1078.36	1514.88	6253.65	9193.97	13506224	0	52299936	4
	5	148932	1.826	8.326	0	192	1272.99	2139.43	4383.55	8116.63	271952	0	1053075	5				5	1.66915e+06	1.554	8.582	0	255	1078.36	1514.88	6253.65	9193.97	2.59364e+06	0	10043296	5
	6	148932	0.077	0.646	0	121	1272.99	2139.43	4383.55	8116.63	11403.9	0	44159	6				6	1.66915e+06	1.752	10.871	0	255	1078.36	1514.88	6253.65	9193.97	2923987	0	11322508	6
	7	148932	1.253	8.374	0	255	1272.99	2139.43	4383.55	8116.63	186540	0	722338	7				7	1.66915e+06	2.371	10.901	0	255	1078.36	1514.88	6253.65	9193.97	3957044	0	15322798	7
	8	148932	0.384	1.561	0	186	1272.99	2139.43	4383.55	8116.63	57200.3	0	221496	8				8	1.66915e+06	1.188	7.777	0	255	1078.36	1514.88	6253.65	9193.97	1.98275e+06	0	7677789	8
	9	148932	0.104	2.251	0	231	1272.99	2139.43	4383.55	8116.63	15468.6	0	59899	9				9	1.66915e+06	1.465	11.754	0	255	1078.36	1514.88	6253.65	9193.97	2.44526e+06	0	9468736	9
	10	148932	0.028	1.655	0	251	1272.99	2139.43	4383.55	8116.63	4240.91	0	16422	10				10	1.66915e+06	0.866	10.668	0	255	1078.36	1514.88	6253.65	9193.97	1.44609e+06	0	5599657	10
	11	148932	13.691	15.593	0	255	1272.99	2139.43	4383.55	8116.63	2038970	10	7895472	11				11	1.66915e+06	10.616	17.441	0	255	1078.36	1514.88	6253.65	9193.97	17720568	5	68619072	11
	12	148932	8.051	7.826	0	255	1272.99	2139.43	4383.55	8116.63	1199094	6	4643231	12				12	1.66915e+06	10.232	12.503	0	255	1078.36	1514.88	6253.65	9193.97	17079308	7	66135936	12
	13	148932	14.145	34.434	0	255	1272.99	2139.43	4383.55	8116.63	2106572	1	8157244	13				13	1.66915e+06	36.704	61.236	0	255	1078.36	1514.88	6253.65	9193.97	61264920	9	237235168	13
	14	148932	0.433	2.353	0	255	1272.99	2139.43	4383.55	8116.63	64536.3	0	249903	14				14	1.66915e+06	1.702	9.859	0	255	1078.36	1514.88	6253.65	9193.97	2.8406e+06	0	10999613	14
	15	148932	7.277	25.151	0	255	1272.99	2139.43	4383.55	8116.63	1083753	0	4196598	15				15	1.66915e+06	3.009	15.693	0	255	1078.36	1514.88	6253.65	9193.97	5.02213e+06	0	19447132	15
	16	148932	0.043	2.343	0	255	1272.99	2139.43	4383.55	8116.63	6388.22	0	24737	16				16	1.66915e+06	2.07	13.14	0	255	1078.36	1514.88	6253.65	9193.97	3.45544e+06	0	13380437	16
	17	148932	9.692	32.114	0	255	1272.99	2139.43	4383.55	8116.63	1443439	2	5589407	17				17	1.66915e+06	11.185	32.773	0	255	1078.36	1514.88	6253.65	9193.97	18669762	2	72294624	17
	18	148932	0.257	5.303	0	255	1272.99	2139.43	4383.55	8116.63	38312.3	0	148356	18				18	1.66915e+06	0.899	12.437	0	255	1078.36	1514.88	6253.65	9193.97	1.50055e+06	0	5810550	18
	19	148932	16.536	46.282	0	255	1272.99	2139.43	4383.55	8116.63	2462703	0	9536287	19				19	1.66915e+06	12.356	33.7	0	255	1078.36	1514.88	6253.65	9193.97	20623756	0	79861040	19
	20	148932	38.581	47.64	0	255	1272.99	2139.43	4383.55	8116.63	5745925	20	22249852	20				20	1.66915e+06	31.111	41.758	0	255	1078.36	1514.88	6253.65	9193.97	51928992	16	201083808	20
	21	148932	0.881	4.72	0	255	1272.99	2139.43	4383.55	8116.63	131170	0	507929	21				21	1.66915e+06	1.219	8.197	0	255	1078.36	1514.88	6253.65	9193.97	2034015	0	7876284	21
	22	148932	1.027	6.03	0	255	1272.99	2139.43	4383.55	8116.63	152898	0	592065	22				22	1.66915e+06	2.451	11.912	0	255	1078.36	1514.88	6253.65	9193.97	4091221	0	15842370	22
	23	148932	0.845	1.046	0	148	1272.99	2139.43	4383.55	8116.63	125825	1	487231	23				23	1.66915e+06	1.036	2.891	0	255	1078.36	1514.88	6253.65	9193.97	1.72959e+06	1	6697455	23
	24	148932	23.079	36.554	0	255	1272.99	2139.43	4383.55	8116.63	3437207	11	13309841	24				24	1.66915e+06	26.178	43.102	0	255	1078.36	1514.88	6253.65	9193.97	43695940	10	169203088	24
	25	148932	4.679	22.686	0	255	1272.99	2139.43	4383.55	8116.63	696926	0	2698695	25				25	1.66915e+06	2.523	16.841	0	255	1078.36	1514.88	6253.65	9193.97	4211356	0	16307567	25
	26	148932	0.198	2.924	0	255	1272.99	2139.43	4383.55	8116.63	29529.3	0	114346	26				26	1.66915e+06	0.527	6.95	0	255	1078.36	1514.88	6253.65	9193.97	880331	0	3408893	26
	27	148932	21.796	18.981	0	255	1272.99	2139.43	4383.55	8116.63	3246171	17	12570094	27				27	1.66915e+06	8.354	11.705	0	255	1078.36	1514.88	6253.65	9193.97	13943723	5	53994056	27
	28	148932	3.068	17.681	0	255	1272.99	2139.43	4383.55	8116.63	456933	0	1769375	28				28	1.66915e+06	16.307	42.322	0	255	1078.36	1514.88	6253.65	9193.97	27218446	0	105397560	28
	29	148932	28.292	49.944	0	255	1272.99	2139.43	4383.55	8116.63	4213579	9	16316173	29				29	1.66915e+06	11.819	31.576	0	255	1078.36	1514.88	6253.65	9193.97	19727494	0	76390464	29
	30	148932	3.667	2.995	0	171	1272.99	2139.43	4383.55	8116.63	546094	3	2114630	30				30	1.66915e+06	3.708	4.386	0	255	1078.36	1514.88	6253.65	9193.97	6189325	3	23966824	30
	31	148932	0.043	1.467	0	255	1272.99	2139.43	4383.55	8116.63	6358	0	24620	31				31	1.66915e+06	0.513	5.412	0	255	1078.36	1514.88	6253.65	9193.97	856159	0	3315290	31
Week 12	ARTERY-CLOSE																	ARTERY-DISTANT
	Channel	Area1	Mean1	StdDev1	Min1	Max1	BX1	BY1	Width1	Height1	IntDen1	Median1	RawIntDen1	Ch1				Channel	Area1	Mean1	StdDev1	Min1	Max1	BX1	BY1	Width1	Height1	IntDen1	Median1	RawIntDen1	Ch1
	1	35033.6	82.43	68.422	7	255	827.823	355.725	2774.15	5408.04	2.88781e+06	64	11182410	1				1	660126	89.032	67.664	5	255	587.454	247.991	3057.71	6407.12	58772476	78	227583728	1
	2	35033.6	0.069	1.992	0	182	827.823	355.725	2774.15	5408.04	2429.32	0	9407	2				2	660126	0.032	1.07	0	198	587.454	247.991	3057.71	6407.12	21289.8	0	82440	2
	3	35033.6	2.142	7.127	0	110	827.823	355.725	2774.15	5408.04	75039.2	0	290573	3				3	660126	0.416	3.68	0	255	587.454	247.991	3057.71	6407.12	274829	0	1064217	3
	4	35033.6	13.599	25.102	0	228	827.823	355.725	2774.15	5408.04	476412	0	1844801	4				4	660126	10.575	18.289	0	255	587.454	247.991	3057.71	6407.12	6.98065e+06	0	27031048	4
	5	35033.6	1.238	4.698	0	86	827.823	355.725	2774.15	5408.04	43364.1	0	167918	5				5	660126	1.152	5	0	213	587.454	247.991	3057.71	6407.12	760739	0	2945797	5
	6	35033.6	1.828	3.203	0	39	827.823	355.725	2774.15	5408.04	64051.1	1	248024	6				6	660126	3.423	5.959	0	195	587.454	247.991	3057.71	6407.12	2.25929e+06	1	8748625	6
	7	35033.6	1.704	5.631	0	85	827.823	355.725	2774.15	5408.04	59702	0	231183	7				7	660126	1.042	6.217	0	255	587.454	247.991	3057.71	6407.12	687742	0	2663133	7
	8	35033.6	0.33	2.716	0	99	827.823	355.725	2774.15	5408.04	11568.1	0	44795	8				8	660126	0.358	3.418	0	255	587.454	247.991	3057.71	6407.12	236079	0	914165	8
	9	35033.6	0.374	2.315	0	112	827.823	355.725	2774.15	5408.04	13095.4	0	50709	9				9	660126	0.689	5.204	0	255	587.454	247.991	3057.71	6407.12	454608	0	1760373	9
	10	35033.6	0.2	1.544	0	84	827.823	355.725	2774.15	5408.04	7021.7	0	27190	10				10	660126	0.651	6.408	0	255	587.454	247.991	3057.71	6407.12	429812	0	1664356	10
	11	35033.6	7.551	7.995	0	106	827.823	355.725	2774.15	5408.04	264552	5	1024419	11				11	660126	7.77	9.531	0	255	587.454	247.991	3057.71	6407.12	5.12949e+06	5	19862824	11
	12	35033.6	9.437	16.843	0	255	827.823	355.725	2774.15	5408.04	330613	5	1280227	12				12	660126	8.345	18.908	0	255	587.454	247.991	3057.71	6407.12	5.50905e+06	4	21332620	12
	13	35033.6	12.247	17.38	0	255	827.823	355.725	2774.15	5408.04	429052	6	1661412	13				13	660126	13.558	22.286	0	255	587.454	247.991	3057.71	6407.12	8950212	6	34657764	13
	14	35033.6	0.205	1.75	0	113	827.823	355.725	2774.15	5408.04	7186.46	0	27828	14				14	660126	2.283	17.051	0	255	587.454	247.991	3057.71	6407.12	1.50712e+06	0	5835986	14
	15	35033.6	21.58	37.422	0	255	827.823	355.725	2774.15	5408.04	756015	9	2927505	15				15	660126	12.549	18.227	0	255	587.454	247.991	3057.71	6407.12	8283691	7	32076804	15
	16	35033.6	0.413	4.415	0	147	827.823	355.725	2774.15	5408.04	14462.5	0	56003	16				16	660126	1.811	11.184	0	255	587.454	247.991	3057.71	6407.12	1.1954e+06	0	4628917	16
	17	35033.6	38.97	58.202	0	255	827.823	355.725	2774.15	5408.04	1.36526e+06	15	5286692	17				17	660126	25.307	41.69	0	255	587.454	247.991	3057.71	6407.12	16705623	9	64688916	17
	18	35033.6	15.321	8.971	0	177	827.823	355.725	2774.15	5408.04	536748	15	2078439	18				18	660126	17.206	10.203	0	255	587.454	247.991	3057.71	6407.12	11358416	16	43983012	18
	19	35033.6	56.985	63.104	0	255	827.823	355.725	2774.15	5408.04	1996399	35	7730624	19				19	660126	18.702	29.248	0	255	587.454	247.991	3057.71	6407.12	12345967	8	47807092	19
	20	35033.6	26.642	24.428	0	255	827.823	355.725	2774.15	5408.04	933372	19	3614282	20				20	660126	27.991	28.37	0	255	587.454	247.991	3057.71	6407.12	18477762	19	71551144	20
	21	35033.6	2.697	6.245	0	60	827.823	355.725	2774.15	5408.04	94490.5	0	365894	21				21	660126	1.535	5.824	0	255	587.454	247.991	3057.71	6407.12	1.01342e+06	0	3924235	21
	22	35033.6	27.601	9.211	0	141	827.823	355.725	2774.15	5408.04	966961	26	3744348	22				22	660126	29.937	11.169	0	255	587.454	247.991	3057.71	6407.12	19762436	28	76525768	22
	23	35033.6	0.776	0.904	0	18	827.823	355.725	2774.15	5408.04	27202	1	105334	23				23	660126	1.119	2.238	0	255	587.454	247.991	3057.71	6407.12	738454	1	2859505	23
	24	35033.6	21.413	19.894	0	255	827.823	355.725	2774.15	5408.04	750188	16	2904941	24				24	660126	20.171	23.494	0	255	587.454	247.991	3057.71	6407.12	13315724	14	51562264	24
	25	35033.6	20.235	13.988	0	255	827.823	355.725	2774.15	5408.04	708895	18	2745041	25				25	660126	16.524	11.753	0	255	587.454	247.991	3057.71	6407.12	10907765	15	42237968	25
	26	35033.6	1.569	12.205	0	255	827.823	355.725	2774.15	5408.04	54970.1	0	212860	26				26	660126	0.847	7.858	0	255	587.454	247.991	3057.71	6407.12	559334	0	2165901	26
	27	35033.6	24.289	14.166	0	229	827.823	355.725	2774.15	5408.04	850916	22	3294990	27				27	660126	10.126	15.124	0	255	587.454	247.991	3057.71	6407.12	6684644	7	25884840	27
	28	35033.6	23.246	33.118	0	255	827.823	355.725	2774.15	5408.04	814391	12	3153553	28				28	660126	30.422	48.903	0	255	587.454	247.991	3057.71	6407.12	20082378	12	77764672	28
	29	35033.6	20.239	28.757	0	255	827.823	355.725	2774.15	5408.04	709058	11	2745673	29				29	660126	14.28	26.293	0	255	587.454	247.991	3057.71	6407.12	9426637	5	36502616	29
	30	35033.6	7.963	3.611	0	49	827.823	355.725	2774.15	5408.04	278984	7	1080306	30				30	660126	8.382	4.805	0	255	587.454	247.991	3057.71	6407.12	5532867	7	21424832	30
	31	35033.6	1.896	3.531	0	54	827.823	355.725	2774.15	5408.04	66417.1	0	257186	31				31	660126	1.834	4.159	0	255	587.454	247.991	3057.71	6407.12	1.21096e+06	0	4689173	31
Week 13	ARTERY-CLOSE																	ARTERY-DISTANT
	Channel	Area1	Mean1	StdDev1	Min1	Max1	BX1	BY1	Width1	Height1	IntDen1	Median1	RawIntDen1	Ch1				Channel	Area1	Mean1	StdDev1	Min1	Max1	BX1	BY1	Width1	Height1	IntDen1	Median1	RawIntDen1	Ch1
	1	124637	66.953	68.947	4	255	1794.38	4994.38	8236.05	8265.02	8.34476e+06	37	32313272	1				1	1557527	73.336	72.029	4	255	1788.79	3563.35	8346.83	10117.8	114222688	47	442302688	1
	2	124637	0.291	3.388	0	172	1794.38	4994.38	8236.05	8265.02	36245.3	0	140352	2				2	1557527	0.169	2.394	0	255	1788.79	3563.35	8346.83	10117.8	262861	0	1017871	2
	3	124637	6.218	20.602	0	255	1794.38	4994.38	8236.05	8265.02	774936	0	3000773	3				3	1557527	1.295	10.528	0	255	1788.79	3563.35	8346.83	10117.8	2017626	0	7812821	3
	4	124637	5.339	17.106	0	255	1794.38	4994.38	8236.05	8265.02	665399	0	2576613	4				4	1557527	5.61	17.385	0	255	1788.79	3563.35	8346.83	10117.8	8737193	0	33832892	4
	5	124637	2.424	11.967	0	255	1794.38	4994.38	8236.05	8265.02	302132	0	1169942	5				5	1557527	1.957	10.212	0	255	1788.79	3563.35	8346.83	10117.8	3.04767e+06	0	11801447	5
	6	124637	2.289	11.333	0	255	1794.38	4994.38	8236.05	8265.02	285356	0	1104979	6				6	1557527	4.09	15.294	0	255	1788.79	3563.35	8346.83	10117.8	6369588	0	24664854	6
	7	124637	3.178	14.553	0	255	1794.38	4994.38	8236.05	8265.02	396098	0	1533804	7				7	1557527	2.709	10.727	0	255	1788.79	3563.35	8346.83	10117.8	4.21959e+06	0	16339437	7
	8	124637	2.054	16.434	0	255	1794.38	4994.38	8236.05	8265.02	255989	0	991262	8				8	1557527	0.835	7.583	0	255	1788.79	3563.35	8346.83	10117.8	1.30041e+06	0	5035545	8
	9	124637	1.598	9.644	0	208	1794.38	4994.38	8236.05	8265.02	199151	0	771168	9				9	1557527	1.056	6.63	0	255	1788.79	3563.35	8346.83	10117.8	1.64418e+06	0	6366724	9
	10	124637	2.363	18.082	0	255	1794.38	4994.38	8236.05	8265.02	294481	0	1140314	10				10	1557527	0.828	8.12	0	255	1788.79	3563.35	8346.83	10117.8	1289588	0	4993651	10
	11	124637	44.009	38.854	0	255	1794.38	4994.38	8236.05	8265.02	5.48509e+06	34	21239808	11				11	1557527	37.781	38.598	0	255	1788.79	3563.35	8346.83	10117.8	58845596	27	227866864	11
	12	124637	11.054	20.2	0	255	1794.38	4994.38	8236.05	8265.02	1.37768e+06	4	5334769	12				12	1557527	10.138	16.19	0	255	1788.79	3563.35	8346.83	10117.8	15789812	4	61142640	12
	13	124637	15.111	31.816	0	255	1794.38	4994.38	8236.05	8265.02	1.88339e+06	3	7293023	13				13	1557527	24.659	46.303	0	255	1788.79	3563.35	8346.83	10117.8	38406852	5	148722240	13
	14	124637	1.97	13.558	0	255	1794.38	4994.38	8236.05	8265.02	245515	0	950705	14				14	1557527	1.217	9.329	0	255	1788.79	3563.35	8346.83	10117.8	1.89562e+06	0	7340388	14
	15	124637	3.412	15.483	0	255	1794.38	4994.38	8236.05	8265.02	425254	0	1646705	15				15	1557527	2.174	9.457	0	255	1788.79	3563.35	8346.83	10117.8	3.38531e+06	0	13108884	15
	16	124637	3.254	22.002	0	255	1794.38	4994.38	8236.05	8265.02	405606	0	1570623	16				16	1557527	2.282	15.692	0	255	1788.79	3563.35	8346.83	10117.8	3.55502e+06	0	13766060	16
	17	124637	21.264	52.066	0	255	1794.38	4994.38	8236.05	8265.02	2.65027e+06	1	10262581	17				17	1557527	19.024	48.804	0	255	1788.79	3563.35	8346.83	10117.8	29630446	0	114737504	17
	18	124637	0.057	1.947	0	255	1794.38	4994.38	8236.05	8265.02	7067.66	0	27368	18				18	1557527	0.271	5.345	0	255	1788.79	3563.35	8346.83	10117.8	421584	0	1632495	18
	19	124637	29.151	52.024	0	255	1794.38	4994.38	8236.05	8265.02	3633301	6	14069174	19				19	1557527	15.53	33.194	0	255	1788.79	3563.35	8346.83	10117.8	24187710	2	93661688	19
	20	124637	24.041	33.699	0	255	1794.38	4994.38	8236.05	8265.02	2.9964e+06	12	11602918	20				20	1557527	26.132	37.482	0	255	1788.79	3563.35	8346.83	10117.8	40701284	12	157606928	20
	21	124637	12.776	27.635	0	255	1794.38	4994.38	8236.05	8265.02	1.59239e+06	0	6166173	21				21	1557527	6.9	16.971	0	255	1788.79	3563.35	8346.83	10117.8	10746353	0	41612928	21
	22	124637	0.74	4.339	0	218	1794.38	4994.38	8236.05	8265.02	92217.4	0	357092	22				22	1557527	2.354	8.958	0	255	1788.79	3563.35	8346.83	10117.8	3665647	0	14194426	22
	23	124637	1.953	3.889	0	171	1794.38	4994.38	8236.05	8265.02	243443	1	942680	23				23	1557527	2.308	6.997	0	255	1788.79	3563.35	8346.83	10117.8	3.59451e+06	1	13918961	23
	24	124637	34.924	44.526	0	255	1794.38	4994.38	8236.05	8265.02	4.35288e+06	21	16855572	24				24	1557527	40.848	54.82	0	255	1788.79	3563.35	8346.83	10117.8	63621300	21	246359744	24
	25	124637	1.657	13.084	0	255	1794.38	4994.38	8236.05	8265.02	206564	0	799876	25				25	1557527	1.137	10.232	0	255	1788.79	3563.35	8346.83	10117.8	1770844	0	6857211	25
	26	124637	2.773	10.87	0	255	1794.38	4994.38	8236.05	8265.02	345670	0	1338534	26				26	1557527	1.396	8.002	0	255	1788.79	3563.35	8346.83	10117.8	2.17405e+06	0	8418554	26
	27	124637	54.434	51.769	0	255	1794.38	4994.38	8236.05	8265.02	6784454	39	26271334	27				27	1557527	14.305	20.702	0	255	1788.79	3563.35	8346.83	10117.8	22279840	8	86273872	27
	28	124637	13.13	40.525	0	255	1794.38	4994.38	8236.05	8265.02	1.63646e+06	0	6336854	28				28	1557527	27.099	59.89	0	255	1788.79	3563.35	8346.83	10117.8	42208100	0	163441760	28
	29	124637	14.02	27.623	0	255	1794.38	4994.38	8236.05	8265.02	1.74735e+06	5	6766241	29				29	1557527	14.008	33.768	0	255	1788.79	3563.35	8346.83	10117.8	21817636	2	84484080	29
	30	124637	11.001	14.047	0	255	1794.38	4994.38	8236.05	8265.02	1.37114e+06	7	5309427	30				30	1557527	10.932	14.013	0	255	1788.79	3563.35	8346.83	10117.8	17026964	7	65933244	30
	31	124637	0.783	5.386	0	168	1794.38	4994.38	8236.05	8265.02	97601.8	0	377942	31				31	1557527	1.286	10.047	0	255	1788.79	3563.35	8346.83	10117.8	2002562	0	7754489	31

[truncated: 7 more sheets: fig7e-artery close_imm_types, suppfig8c-mergeddata_percentage, suppfig14_neighborhood_zscores, suppfig18a_homotyp_proliferatio, suppfig18b_homotyp_prolif_ratio, suppfig19c-proliferati_airways, suppfig22d-rand_cell_neighborho]
